# Supplementary material for: Integrin αVβ5 regulates myoblast proliferation and differentiation in sarcopenia mice treated with FNDC5 gene delivery: Original article
Source: Skelet Muscle. 2026 Mar 17;16:28. doi: 10.1186/s13395-026-00420-x (PMC13347998; doi:10.1186/s13395-026-00420-x)
Supplement: Supplementary file 5 — Supplementary Material 5. [file 13395_2026_420_MOESM5_ESM.zip]

Archive with 272 entries (185 files):
- Supplementary Material 5/Fig1/Fig1A/OE-FNDC5/FNDC5/FNDC5-1.tif
- Supplementary Material 5/Fig1/Fig1A/OE-FNDC5/FNDC5/FNDC5-2.tif
- Supplementary Material 5/Fig1/Fig1A/OE-FNDC5/FNDC5/FNDC5-3.tif
- Supplementary Material 5/Fig1/Fig1A/OE-FNDC5/FNDC5/
- Supplementary Material 5/Fig1/Fig1A/OE-FNDC5/GAPDH/GAPDH-1.tif
- Supplementary Material 5/Fig1/Fig1A/OE-FNDC5/GAPDH/GAPDH-2.tif
- Supplementary Material 5/Fig1/Fig1A/OE-FNDC5/GAPDH/GAPDH-3.tif
- Supplementary Material 5/Fig1/Fig1A/OE-FNDC5/GAPDH/
- Supplementary Material 5/Fig1/Fig1A/OE-FNDC5/
- Supplementary Material 5/Fig1/Fig1A/sh-FNDC5/FNDC5/FNDC5-1.tif
- Supplementary Material 5/Fig1/Fig1A/sh-FNDC5/FNDC5/FNDC5-2.tif
- Supplementary Material 5/Fig1/Fig1A/sh-FNDC5/FNDC5/FNDC5-3.tif
- Supplementary Material 5/Fig1/Fig1A/sh-FNDC5/FNDC5/
- Supplementary Material 5/Fig1/Fig1A/sh-FNDC5/GAPDH/GAPDH-1.tif
- Supplementary Material 5/Fig1/Fig1A/sh-FNDC5/GAPDH/GAPDH-2.tif
- Supplementary Material 5/Fig1/Fig1A/sh-FNDC5/GAPDH/GAPDH-3.tif
- Supplementary Material 5/Fig1/Fig1A/sh-FNDC5/GAPDH/
- Supplementary Material 5/Fig1/Fig1A/sh-FNDC5/
- Supplementary Material 5/Fig1/Fig1A/
- Supplementary Material 5/Fig1/Fig1I/CDC25A/CDC25A-1.tif
- Supplementary Material 5/Fig1/Fig1I/CDC25A/CDC25A-2.tif
- Supplementary Material 5/Fig1/Fig1I/CDC25A/CDC25A-3.tif
- Supplementary Material 5/Fig1/Fig1I/CDC25A/
- Supplementary Material 5/Fig1/Fig1I/CDK2/CDK2-1.tif
- Supplementary Material 5/Fig1/Fig1I/CDK2/CDK2-2.tif
- Supplementary Material 5/Fig1/Fig1I/CDK2/CDK2-3.tif
- Supplementary Material 5/Fig1/Fig1I/CDK2/
- Supplementary Material 5/Fig1/Fig1I/GAPDH/GAPDH-1.tif
- Supplementary Material 5/Fig1/Fig1I/GAPDH/GAPDH-2.tif
- Supplementary Material 5/Fig1/Fig1I/GAPDH/GAPDH-3.tif
- Supplementary Material 5/Fig1/Fig1I/GAPDH/
- Supplementary Material 5/Fig1/Fig1I/P-CDC25A/P-CDC25A-1.tif
- Supplementary Material 5/Fig1/Fig1I/P-CDC25A/P-CDC25A-2.tif
- Supplementary Material 5/Fig1/Fig1I/P-CDC25A/P-CDC25A-3.tif
- Supplementary Material 5/Fig1/Fig1I/P-CDC25A/
- Supplementary Material 5/Fig1/Fig1I/P-CDK2/PCDK2-1.tif
- Supplementary Material 5/Fig1/Fig1I/P-CDK2/PCDK2-2.tif
- Supplementary Material 5/Fig1/Fig1I/P-CDK2/PCDK2-3.tif
- Supplementary Material 5/Fig1/Fig1I/P-CDK2/
- Supplementary Material 5/Fig1/Fig1I/
- Supplementary Material 5/Fig1/Fig1J/CDC25A/CDC25A-1.tif
- Supplementary Material 5/Fig1/Fig1J/CDC25A/CDC25A-2.tif
- Supplementary Material 5/Fig1/Fig1J/CDC25A/CDC25A-3.tif
- Supplementary Material 5/Fig1/Fig1J/CDC25A/
- Supplementary Material 5/Fig1/Fig1J/CDK2/CDK2-1.tif
- Supplementary Material 5/Fig1/Fig1J/CDK2/CDK2-2.tif
- Supplementary Material 5/Fig1/Fig1J/CDK2/CDK2-3.tif
- Supplementary Material 5/Fig1/Fig1J/CDK2/
- Supplementary Material 5/Fig1/Fig1J/GAPDH/GAPDH-1.tif
- Supplementary Material 5/Fig1/Fig1J/GAPDH/GAPDH-2.tif
- Supplementary Material 5/Fig1/Fig1J/GAPDH/GAPDH-3.tif
- Supplementary Material 5/Fig1/Fig1J/GAPDH/
- Supplementary Material 5/Fig1/Fig1J/P-CDC25A/P-CDC25A-1.tif
- Supplementary Material 5/Fig1/Fig1J/P-CDC25A/P-CDC25A-2.tif
- Supplementary Material 5/Fig1/Fig1J/P-CDC25A/P-CDC25A-3.tif
- Supplementary Material 5/Fig1/Fig1J/P-CDC25A/
- Supplementary Material 5/Fig1/Fig1J/P-CDK2/P-CDK2-1.tif
- Supplementary Material 5/Fig1/Fig1J/P-CDK2/P-CDK2-2.tif
- Supplementary Material 5/Fig1/Fig1J/P-CDK2/P-CDK2-3.tif
- Supplementary Material 5/Fig1/Fig1J/P-CDK2/
- Supplementary Material 5/Fig1/Fig1J/
- Supplementary Material 5/Fig1/Fig1P/GAPDH/GAPDH-1.tif
- Supplementary Material 5/Fig1/Fig1P/GAPDH/GAPDH-2.tif
- Supplementary Material 5/Fig1/Fig1P/GAPDH/GAPDH-3.tif
- Supplementary Material 5/Fig1/Fig1P/GAPDH/
- Supplementary Material 5/Fig1/Fig1P/MHC/MHC-1.tif
- Supplementary Material 5/Fig1/Fig1P/MHC/MHC-2.tif
- Supplementary Material 5/Fig1/Fig1P/MHC/MHC-3.tif
- Supplementary Material 5/Fig1/Fig1P/MHC/
- Supplementary Material 5/Fig1/Fig1P/MYOD/MYOD-1.tif
- Supplementary Material 5/Fig1/Fig1P/MYOD/MYOD-2.tif
- Supplementary Material 5/Fig1/Fig1P/MYOD/MYOD-3.tif
- Supplementary Material 5/Fig1/Fig1P/MYOD/
- Supplementary Material 5/Fig1/Fig1P/MYOG/MYOG-1.tif
- Supplementary Material 5/Fig1/Fig1P/MYOG/MYOG-2.tif
- Supplementary Material 5/Fig1/Fig1P/MYOG/MYOG-3.tif
- Supplementary Material 5/Fig1/Fig1P/MYOG/
- Supplementary Material 5/Fig1/Fig1P/
- Supplementary Material 5/Fig1/
- Supplementary Material 5/Fig2/Fig2A/FNDC5-input.tif
- Supplementary Material 5/Fig2/Fig2A/IgG+IP-FNDC5.tif
- Supplementary Material 5/Fig2/Fig2A/
- Supplementary Material 5/Fig2/Fig2C/OE-FNDC5/FAK/FAK-1.tif
- Supplementary Material 5/Fig2/Fig2C/OE-FNDC5/FAK/FAK-2.tif
- Supplementary Material 5/Fig2/Fig2C/OE-FNDC5/FAK/FAK-3.tif
- Supplementary Material 5/Fig2/Fig2C/OE-FNDC5/FAK/
- Supplementary Material 5/Fig2/Fig2C/OE-FNDC5/GAPDH/GAPDH-1.tif
- Supplementary Material 5/Fig2/Fig2C/OE-FNDC5/GAPDH/GAPDH-2.tif
- Supplementary Material 5/Fig2/Fig2C/OE-FNDC5/GAPDH/GAPDH-3.tif
- Supplementary Material 5/Fig2/Fig2C/OE-FNDC5/GAPDH/
- Supplementary Material 5/Fig2/Fig2C/OE-FNDC5/P-FAK/P-FAK-1.tif
- Supplementary Material 5/Fig2/Fig2C/OE-FNDC5/P-FAK/P-FAK-2.tif
- Supplementary Material 5/Fig2/Fig2C/OE-FNDC5/P-FAK/P-FAK-3.tif
- Supplementary Material 5/Fig2/Fig2C/OE-FNDC5/P-FAK/
- Supplementary Material 5/Fig2/Fig2C/OE-FNDC5/
- Supplementary Material 5/Fig2/Fig2C/sh-FNDC5/FAK/FAK-1.tif
- Supplementary Material 5/Fig2/Fig2C/sh-FNDC5/FAK/FAK-2.tif
- Supplementary Material 5/Fig2/Fig2C/sh-FNDC5/FAK/FAK-3.tif
- Supplementary Material 5/Fig2/Fig2C/sh-FNDC5/FAK/
- Supplementary Material 5/Fig2/Fig2C/sh-FNDC5/GAPDH/GAPDH-1.tif
- Supplementary Material 5/Fig2/Fig2C/sh-FNDC5/GAPDH/GAPDH-2.tif
- Supplementary Material 5/Fig2/Fig2C/sh-FNDC5/GAPDH/GAPDH-3.tif
- Supplementary Material 5/Fig2/Fig2C/sh-FNDC5/GAPDH/
- Supplementary Material 5/Fig2/Fig2C/sh-FNDC5/P-FAK/P-FAK-1.tif
- Supplementary Material 5/Fig2/Fig2C/sh-FNDC5/P-FAK/P-FAK-2.tif
- Supplementary Material 5/Fig2/Fig2C/sh-FNDC5/P-FAK/P-FAK-3.tif
- Supplementary Material 5/Fig2/Fig2C/sh-FNDC5/P-FAK/
- Supplementary Material 5/Fig2/Fig2C/sh-FNDC5/
- Supplementary Material 5/Fig2/Fig2C/
- Supplementary Material 5/Fig2/Fig2D/OE-FNDC5/AKT/AKT-1.tif
- Supplementary Material 5/Fig2/Fig2D/OE-FNDC5/AKT/AKT-2.tif
- Supplementary Material 5/Fig2/Fig2D/OE-FNDC5/AKT/AKT-3.tif
- Supplementary Material 5/Fig2/Fig2D/OE-FNDC5/AKT/
- Supplementary Material 5/Fig2/Fig2D/OE-FNDC5/GAPDH/GAPDH-1.tif
- Supplementary Material 5/Fig2/Fig2D/OE-FNDC5/GAPDH/GAPDH-2.tif
- Supplementary Material 5/Fig2/Fig2D/OE-FNDC5/GAPDH/GAPDH-3.tif
- Supplementary Material 5/Fig2/Fig2D/OE-FNDC5/GAPDH/
- Supplementary Material 5/Fig2/Fig2D/OE-FNDC5/mTOR/mTOR-1.tif
- Supplementary Material 5/Fig2/Fig2D/OE-FNDC5/mTOR/mTOR-2.tif
- Supplementary Material 5/Fig2/Fig2D/OE-FNDC5/mTOR/mTOR-3.tif
- Supplementary Material 5/Fig2/Fig2D/OE-FNDC5/mTOR/
- Supplementary Material 5/Fig2/Fig2D/OE-FNDC5/P-AKT/P-AKT-1.tif
- Supplementary Material 5/Fig2/Fig2D/OE-FNDC5/P-AKT/P-AKT-2.tif
- Supplementary Material 5/Fig2/Fig2D/OE-FNDC5/P-AKT/P-AKT-3.tif
- Supplementary Material 5/Fig2/Fig2D/OE-FNDC5/P-AKT/
- Supplementary Material 5/Fig2/Fig2D/OE-FNDC5/P-mTOR/P-mTOR-1.tif
- Supplementary Material 5/Fig2/Fig2D/OE-FNDC5/P-mTOR/P-mTOR-2.tif
- Supplementary Material 5/Fig2/Fig2D/OE-FNDC5/P-mTOR/P-mTOR-3.tif
- Supplementary Material 5/Fig2/Fig2D/OE-FNDC5/P-mTOR/
- Supplementary Material 5/Fig2/Fig2D/OE-FNDC5/P-S6K/P-S6K-1.tif
- Supplementary Material 5/Fig2/Fig2D/OE-FNDC5/P-S6K/P-S6K-2.tif
- Supplementary Material 5/Fig2/Fig2D/OE-FNDC5/P-S6K/P-S6K-3.tif
- Supplementary Material 5/Fig2/Fig2D/OE-FNDC5/P-S6K/
- Supplementary Material 5/Fig2/Fig2D/OE-FNDC5/S6K/S6K-1.tif
- Supplementary Material 5/Fig2/Fig2D/OE-FNDC5/S6K/S6K-2.tif
- Supplementary Material 5/Fig2/Fig2D/OE-FNDC5/S6K/S6K-3.tif
- Supplementary Material 5/Fig2/Fig2D/OE-FNDC5/S6K/
- Supplementary Material 5/Fig2/Fig2D/OE-FNDC5/
- Supplementary Material 5/Fig2/Fig2D/sh-FNDC5/AKT/AKT-1.tif
- Supplementary Material 5/Fig2/Fig2D/sh-FNDC5/AKT/AKT-2.tif
- Supplementary Material 5/Fig2/Fig2D/sh-FNDC5/AKT/AKT-3.tif
- Supplementary Material 5/Fig2/Fig2D/sh-FNDC5/AKT/
- Supplementary Material 5/Fig2/Fig2D/sh-FNDC5/GAPDH/GAPDH-1.tif
- Supplementary Material 5/Fig2/Fig2D/sh-FNDC5/GAPDH/GAPDH-2.tif
- Supplementary Material 5/Fig2/Fig2D/sh-FNDC5/GAPDH/GAPDH-3.tif
- Supplementary Material 5/Fig2/Fig2D/sh-FNDC5/GAPDH/
- Supplementary Material 5/Fig2/Fig2D/sh-FNDC5/mTOR/mTOR-1.tif
- Supplementary Material 5/Fig2/Fig2D/sh-FNDC5/mTOR/mTOR-2.tif
- Supplementary Material 5/Fig2/Fig2D/sh-FNDC5/mTOR/mTOR-3.tif
- Supplementary Material 5/Fig2/Fig2D/sh-FNDC5/mTOR/
- Supplementary Material 5/Fig2/Fig2D/sh-FNDC5/P-AKT/P-AKT-1.tif
- Supplementary Material 5/Fig2/Fig2D/sh-FNDC5/P-AKT/P-AKT-2.tif
- Supplementary Material 5/Fig2/Fig2D/sh-FNDC5/P-AKT/P-AKT-3.tif
- Supplementary Material 5/Fig2/Fig2D/sh-FNDC5/P-AKT/
- Supplementary Material 5/Fig2/Fig2D/sh-FNDC5/P-mTOR/P-mTOR-1.tif
- Supplementary Material 5/Fig2/Fig2D/sh-FNDC5/P-mTOR/P-mTOR-2.tif
- Supplementary Material 5/Fig2/Fig2D/sh-FNDC5/P-mTOR/P-mTOR-3.tif
- Supplementary Material 5/Fig2/Fig2D/sh-FNDC5/P-mTOR/
- Supplementary Material 5/Fig2/Fig2D/sh-FNDC5/P-S6K/P-S6K-1.tif
- Supplementary Material 5/Fig2/Fig2D/sh-FNDC5/P-S6K/P-S6K-2.tif
- Supplementary Material 5/Fig2/Fig2D/sh-FNDC5/P-S6K/P-S6K-3.tif
- Supplementary Material 5/Fig2/Fig2D/sh-FNDC5/P-S6K/
- Supplementary Material 5/Fig2/Fig2D/sh-FNDC5/S6K/S6K-1.tif
- Supplementary Material 5/Fig2/Fig2D/sh-FNDC5/S6K/S6K-2.tif
- Supplementary Material 5/Fig2/Fig2D/sh-FNDC5/S6K/S6K-3.tif
- Supplementary Material 5/Fig2/Fig2D/sh-FNDC5/S6K/
- Supplementary Material 5/Fig2/Fig2D/sh-FNDC5/
- Supplementary Material 5/Fig2/Fig2D/
- Supplementary Material 5/Fig2/
- Supplementary Material 5/Fig3/Fig3D/FAK/FAK-1.tif
- Supplementary Material 5/Fig3/Fig3D/FAK/FAK-2.tif
- Supplementary Material 5/Fig3/Fig3D/FAK/FAK-3.tif
- Supplementary Material 5/Fig3/Fig3D/FAK/
- Supplementary Material 5/Fig3/Fig3D/GAPDH/GAPDH-1.tif
- Supplementary Material 5/Fig3/Fig3D/GAPDH/GAPDH-2.tif
- Supplementary Material 5/Fig3/Fig3D/GAPDH/GAPDH-3.tif
- Supplementary Material 5/Fig3/Fig3D/GAPDH/
- Supplementary Material 5/Fig3/Fig3D/P-FAK/P-FAK-1.tif
- Supplementary Material 5/Fig3/Fig3D/P-FAK/P-FAK-2.tif
- Supplementary Material 5/Fig3/Fig3D/P-FAK/P-FAK-3.tif
- Supplementary Material 5/Fig3/Fig3D/P-FAK/
- Supplementary Material 5/Fig3/Fig3D/P-SRC/P-SRC-1.tif
- Supplementary Material 5/Fig3/Fig3D/P-SRC/P-SRC-2.tif
- Supplementary Material 5/Fig3/Fig3D/P-SRC/P-SRC-3.tif
- Supplementary Material 5/Fig3/Fig3D/P-SRC/
- Supplementary Material 5/Fig3/Fig3D/SRC/SRC-1.tif
- Supplementary Material 5/Fig3/Fig3D/SRC/SRC-2.tif
- Supplementary Material 5/Fig3/Fig3D/SRC/SRC-3.tif
- Supplementary Material 5/Fig3/Fig3D/SRC/
- Supplementary Material 5/Fig3/Fig3D/
- Supplementary Material 5/Fig3/Fig3H/AKT/AKT-1.tif
- Supplementary Material 5/Fig3/Fig3H/AKT/AKT-2.tif
- Supplementary Material 5/Fig3/Fig3H/AKT/AKT-3.tif
- Supplementary Material 5/Fig3/Fig3H/AKT/
- Supplementary Material 5/Fig3/Fig3H/GAPDH/GAPDH-1.tif
- Supplementary Material 5/Fig3/Fig3H/GAPDH/GAPDH-2.tif
- Supplementary Material 5/Fig3/Fig3H/GAPDH/GAPDH-3.tif
- Supplementary Material 5/Fig3/Fig3H/GAPDH/
- Supplementary Material 5/Fig3/Fig3H/mTOR/mTOR-1.tif
- Supplementary Material 5/Fig3/Fig3H/mTOR/mTOR-2.tif
- Supplementary Material 5/Fig3/Fig3H/mTOR/mTOR-3.tif
- Supplementary Material 5/Fig3/Fig3H/mTOR/
- Supplementary Material 5/Fig3/Fig3H/P-AKT/P-AKT-1.tif
- Supplementary Material 5/Fig3/Fig3H/P-AKT/P-AKT-2.tif
- Supplementary Material 5/Fig3/Fig3H/P-AKT/P-AKT-3.tif
- Supplementary Material 5/Fig3/Fig3H/P-AKT/
- Supplementary Material 5/Fig3/Fig3H/P-mTOR/P-mTOR-1.tif
- Supplementary Material 5/Fig3/Fig3H/P-mTOR/P-mTOR-2.tif
- Supplementary Material 5/Fig3/Fig3H/P-mTOR/P-mTOR-3.tif
- Supplementary Material 5/Fig3/Fig3H/P-mTOR/
- Supplementary Material 5/Fig3/Fig3H/
- Supplementary Material 5/Fig3/
- Supplementary Material 5/Fig4/Fig4G/Bgn/OE-DNDC5/Bgn-1.tif
- Supplementary Material 5/Fig4/Fig4G/Bgn/OE-DNDC5/Bgn-2.tif
- Supplementary Material 5/Fig4/Fig4G/Bgn/OE-DNDC5/Bgn-3.jpg
- Supplementary Material 5/Fig4/Fig4G/Bgn/OE-DNDC5/
- Supplementary Material 5/Fig4/Fig4G/Bgn/sh-FNDC5/Bgn-1.tif
- Supplementary Material 5/Fig4/Fig4G/Bgn/sh-FNDC5/Bgn-2.tif
- Supplementary Material 5/Fig4/Fig4G/Bgn/sh-FNDC5/Bgn-3.tif
- Supplementary Material 5/Fig4/Fig4G/Bgn/sh-FNDC5/
- Supplementary Material 5/Fig4/Fig4G/Bgn/
- Supplementary Material 5/Fig4/Fig4G/Col5a3/OE-DNDC5/Col5a3-1.tif
- Supplementary Material 5/Fig4/Fig4G/Col5a3/OE-DNDC5/Col5a3-2.tif
- Supplementary Material 5/Fig4/Fig4G/Col5a3/OE-DNDC5/Col5a3-3.tif
- Supplementary Material 5/Fig4/Fig4G/Col5a3/OE-DNDC5/
- Supplementary Material 5/Fig4/Fig4G/Col5a3/sh-FNDC5/Col5a3-1.tif
- Supplementary Material 5/Fig4/Fig4G/Col5a3/sh-FNDC5/Col5a3-2.tif
- Supplementary Material 5/Fig4/Fig4G/Col5a3/sh-FNDC5/Col5a3-3.tif
- Supplementary Material 5/Fig4/Fig4G/Col5a3/sh-FNDC5/
- Supplementary Material 5/Fig4/Fig4G/Col5a3/
- Supplementary Material 5/Fig4/Fig4G/GAPDH/OE-DNDC5/GAPDH-1.tif
- Supplementary Material 5/Fig4/Fig4G/GAPDH/OE-DNDC5/GAPDH-2.tif
- Supplementary Material 5/Fig4/Fig4G/GAPDH/OE-DNDC5/GAPDH-3.tif
- Supplementary Material 5/Fig4/Fig4G/GAPDH/OE-DNDC5/
- Supplementary Material 5/Fig4/Fig4G/GAPDH/sh-FNDC5/GAPDH-1.tif
- Supplementary Material 5/Fig4/Fig4G/GAPDH/sh-FNDC5/GAPDH-2.tif
- Supplementary Material 5/Fig4/Fig4G/GAPDH/sh-FNDC5/GAPDH-3.tif
- Supplementary Material 5/Fig4/Fig4G/GAPDH/sh-FNDC5/
- Supplementary Material 5/Fig4/Fig4G/GAPDH/
- Supplementary Material 5/Fig4/Fig4G/
- Supplementary Material 5/Fig4/Fig4H/Bgn/Bgn-1.tif
- Supplementary Material 5/Fig4/Fig4H/Bgn/Bgn-2.tif
- Supplementary Material 5/Fig4/Fig4H/Bgn/Bgn-3.tif
- Supplementary Material 5/Fig4/Fig4H/Bgn/
- Supplementary Material 5/Fig4/Fig4H/GAPDH/GAPDH-1.tif
- Supplementary Material 5/Fig4/Fig4H/GAPDH/GAPDH-2.tif
- Supplementary Material 5/Fig4/Fig4H/GAPDH/GAPDH-3.tif
- Supplementary Material 5/Fig4/Fig4H/GAPDH/
- Supplementary Material 5/Fig4/Fig4H/TLR4/TLR4-1.tif
- Supplementary Material 5/Fig4/Fig4H/TLR4/TLR4-2.tif
- Supplementary Material 5/Fig4/Fig4H/TLR4/TLR4-3.tif
- Supplementary Material 5/Fig4/Fig4H/TLR4/
- Supplementary Material 5/Fig4/Fig4H/
- Supplementary Material 5/Fig4/
- Supplementary Material 5/supplimentary/GAPDH/GAPDH-1.tif
- Supplementary Material 5/supplimentary/GAPDH/GAPDH-2.tif
- Supplementary Material 5/supplimentary/GAPDH/GAPDH-3.tif
- Supplementary Material 5/supplimentary/GAPDH/
- Supplementary Material 5/supplimentary/MHC/MHC-1.tif
- Supplementary Material 5/supplimentary/MHC/MHC-2.tif
- Supplementary Material 5/supplimentary/MHC/MHC-3.tif
- Supplementary Material 5/supplimentary/MHC/
- Supplementary Material 5/supplimentary/MYOD/MYOD-1.tif
- Supplementary Material 5/supplimentary/MYOD/MYOD-2.tif
- Supplementary Material 5/supplimentary/MYOD/MYOD-3.tif
- Supplementary Material 5/supplimentary/MYOD/
- Supplementary Material 5/supplimentary/MYOG/MYOG-1.tif
- Supplementary Material 5/supplimentary/MYOG/MYOG-2.tif
- Supplementary Material 5/supplimentary/MYOG/MYOG-3.tif
- Supplementary Material 5/supplimentary/MYOG/
- Supplementary Material 5/supplimentary/
- Supplementary Material 5/
